# Supplementary material for: The distinct characteristics of the endophytic microbiome and metabolome within the root system result in varying abilities of watermelon resistance against Fusarium wilt
Source: BMC Plant Biol. 2025 Oct 29;25:1475. doi: 10.1186/s12870-025-07488-5 (PMC12573973; doi:10.1186/s12870-025-07488-5)
Supplement: Supplementary file 1 — Supplementary Material 1. [file 12870_2025_7488_MOESM1_ESM.xlsx]

## Sheet: Sheet1
Supplementary material 1. The differential metabolites enriched in the KEGG metabolic pathway (p < 0.05)
Differential metabolic pathways	Metabolite	Regulate	Formula	Mode
Plant hormone signal transduction	Abscisic Acid	up	C15H20O4	pos
	Gibberellin A4	up	C19H24O5	neg
Valine, leucine and isoleucine biosynthesis	(S)-2-Acetolactate	up	C5H8O4	pos
	3-Isopropylmalic acid	up	C7H12O5	pos
	Citraconic acid	up	C5H6O4	pos
Phenylalanine, tyrosine and tryptophan biosynthesis	Prephenate	up	C10H10O6	pos
	3-Dehydroquinic acid	up	C7H10O6	pos
	3-Hydroxybenzoic Acid	up	C7H6O3	neg
Starch and sucrose metabolism	Trehalose	up	C12H22O11	pos
	Sucrose	up	C12H22O11	neg
	GDP-glucose	up	C16H25N5O16P2	neg
Biosynthesis of various alkaloids	Cucurbitacin C	down	C32H48O8	pos
	Prephenate	up	C10H10O6	pos
	Cucurbitacin B	down	C32H46O8	pos
	Trans-Cinnamic Acid	up	C9H8O2	pos
	Cucurbitacin I	down	C30H42O7	neg
Galactose metabolism	Stachyose	up	C24H42O21	pos
	D-Galactose	up	C6H12O6	pos
	Lactose	up	C12H22O11	pos
	Galactinol	up	C12H22O11	neg
	Raffinose	up	C18H32O16	neg
	Sucrose	up	C12H22O11	neg
Pyrimidine metabolism	Thymidine	up	C10H14N2O5	pos
	Uridine 5'-monophosphate	down	C9H13N2O9P	pos
	Cytidine monophosphate	down	C9H14N3O8P	pos
	Pseudouridine 5'-phosphate	down	C9H13N2O9P	neg
	Uridine-5'-monophosphate	down	C9H13N2O9P	neg
	Cytidine 3'-Phosphate	down	C9H14N3O8P	neg
Zeatin biosynthesis	Riboprine	up	C15H21N5O4	pos
	O-Acetylserine	up	C5H9NO4	pos
	Adenosine 5'-Monophosphate	down	C10H14N5O7P	pos
	O-Beta-D-Glucosylzeatin	up	C16H23N5O6	pos
	Isopentenyl adenosine	up	C15H21N5O4	pos
	Trans-zeatin riboside	up	C15H21N5O5	neg
	Cis-Zeatin O-glucoside	up	C16H23N5O6	neg
Nucleotide metabolism	Adenosine 5'-Monophosphate	down	C10H14N5O7P	pos
	Thymidine	up	C10H14N2O5	pos
	Uridine 5'-monophosphate	down	C9H13N2O9P	pos
	Cytidine monophosphate	down	C9H14N3O8P	pos
	DADP	up	C10H15N5O9P2	neg
	Xanthosine	up	C10H12N4O6	neg
	Uridine-5'-monophosphate	down	C9H13N2O9P	neg
ABC transporters	Trehalose	up	C12H22O11	pos
	Heme	up	C34H32FeN4O4	pos
	Lactose	up	C12H22O11	pos
	Xanthosine	up	C10H12N4O6	neg
	Xylobiose	up	C10H18O9	neg
	Raffinose	up	C18H32O16	neg
	Sucrose	up	C12H22O11	neg
	Maltotriose	up	C18H32O16	neg
Purine metabolism	Adenosine 5'-Monophosphate	down	C10H14N5O7P	pos
	CGMP	down	C10H12N5O7P	pos
	3',5'-Cyclic AMP	down	C10H12N5O6P	pos
	DADP	up	C10H15N5O9P2	neg
	Xanthosine	up	C10H12N4O6	neg
	CAMP	down	C10H12N5O6P	neg
	3',5'-Cyclic GMP	down	C10H12N5O7P	neg
	Adenosine diphosphate ribose	up	C15H23N5O14P2	neg
	ADP Ribose	up	C15H23N5O14P2	neg
	Allantoic Acid	up	C4H8N4O4	neg
Phenylpropanoid biosynthesis	Dattelic acid	up	C16H16O8	pos
	Coniferyl Aldehyde	up	C10H10O3	pos
	Anethole	up	C10H12O	pos
	Trans-Cinnamaldehyde	up	C9H8O	pos
	4-Hydroxy-3-methoxycinnamaldehyde	up	C10H10O3	pos
	Chavicol	up	C9H10O	pos
	4-Hydroxystyrene	up	C8H8O	pos
	Coniferin	up	C16H22O8	pos
	Eugenol	up	C10H12O2	pos
	Cinnamaldehyde	up	C9H8O	pos
	5-Hydroxyconiferyl alcohol	up	C10H12O4	pos
	Trans-Cinnamic Acid	up	C9H8O2	pos
	4-Coumaryl alcohol	up	C9H10O2	neg
Biosynthesis of various plant secondary metabolites	Coumarin	up	C9H6O2	pos
	Esculetin	up	C9H6O4	pos
	Prephenate	up	C10H10O6	pos
	(+)-lariciresinol	up	C20H24O6	pos
	(-)-Deoxypodophyllotoxin	up	C22H22O7	pos
	Matairesinol	up	C20H22O6	pos
	Scopolin	up	C16H18O9	pos
	Marmesin	up	C14H14O4	pos
	Trans-Cinnamic Acid	up	C9H8O2	pos
	Trans-o-Coumaric acid 2-glucoside	up	C15H18O8	neg
	Galloyl glucose	up	C13H16O10	neg
	Lariciresinol	up	C20H24O6	neg
	(+)-Pinoresinol	up	C20H22O6	neg
	Coumarinic acid	up	C9H8O3	neg
Biosynthesis of cofactors	S-Adenosylhomocysteine	up	C14H20N6O5S	pos
	Adenosine 5'-Monophosphate	down	C10H14N5O7P	pos
	Isochorismate	up	C10H10O6	pos
	Prephenate	up	C10H10O6	pos
	3-Methoxy-4-hydroxyphenylglycol glucuronide	up	C15H20O10	pos
	Gamma-Glutamylcysteine	up	C8H14N2O5S	pos
	Heme	up	C34H32FeN4O4	pos
	Aldosterone 18-glucuronide	up	C27H36O11	pos
	6-hydroxymethyl-7,8-dihydropterin	up	C7H9N5O2	pos
	Uridine 5'-monophosphate	down	C9H13N2O9P	pos
	Dihydrobiopterin	up	C9H13N5O3	pos
	Glutathione, oxidized	down	C20H32N6O12S2	neg
	S-Adenosyl-L-homocysteine	up	C14H20N6O5S	neg
	Flavin Mononucleotide	up	C17H21N4O9P	neg
	FMNH2	up	C17H23N4O9P	neg
	Uridine-5'-monophosphate	down	C9H13N2O9P	neg
